# Supplementary material for: Early-life stages impact later feeding behavior and physiology in light-born piglets
Source: J Anim Sci. 2025 Dec 18;104:skaf437. doi: 10.1093/jas/skaf437 (PMC12863952; doi:10.1093/jas/skaf437)
Supplement: skaf437_Supplementary_Data [file skaf437_supplementary_data.zip]

Archive with 7 entries (7 files):
- 31-Dec-2025_074324_skaf437_Supplementary_Data.zip
- 02-Jan-2026_063812_skaf437_Supplementary_Data.zip
- 03-Jan-2026_011704_Supplementary_material_Huenul_et_al.,_2025.docx
- 03-Jan-2026_011705_skaf437_Supplementary_Data.zip
- skaf437_Supplementary_Data.zip
- 02-Jan-2026_063811_Supplementary_material_Huenul_et_al.,_2025.docx
- Supplementary_material_Huenul_et_al.,_2025.docx
